# Supplementary material for: General Public Preferences for Allocating Scarce Medical Resources During COVID-19
Source: Front Public Health. 2020 Dec 11;8:587423. doi: 10.3389/fpubh.2020.587423 (PMC7759519; doi:10.3389/fpubh.2020.587423)
Supplement: Supplementary file 2 [file Data_Sheet_1.csv]

	ventilator0	ventilator10	ventilator20	ventilator30	ventilator40	ventilator50	ventilator60	ventilator70	ventilator80	ventilator90	rp	dp	gender	age	race	religiosity	education	marital_status	oldest_adult	Ingroup	Harm	Fairness
1	10	10	10	10	10	10	10	10	10	10	0	63	Male	38	White	0	4 year degree	Married	38	0	4.8	4.33333333333333
2	40	0	0	0	0	20	20	10	10	0	40	62	Male	23	White	0	4 year degree	Never married	23	1.5	3.4	2.66666666666667
3	0	0	20	20	20	20	20	0	0	0	32	0	Male	31	White	0	Professional degree	Married	31	4	3.4	3.33333333333333
4	10	7	10	12	12	14	15	10	5	5	0	28	Male	34	Other	0	High school graduate	Never married	34	0.5	3.2	4.66666666666667
5	10	10	15	25	20	15	5	0	0	0	49	50	Male	25	White	2	2 year degree	Never married	50	0	4.8	5
6	20	10	0	0	0	20	30	20	0	0	0	70	Male	24	White	0	High school graduate	Never married	24	0.5	4.6	5
7	0	0	0	10	20	20	20	10	10	10	4	62	Female	23	Asian	0	4 year degree	Never married	60	1.5	3.2	3.66666666666667
8	10	10	10	10	10	10	10	10	10	10	88	10	Male	27	White	6	4 year degree	Never married	27	3.5	2.4	3
9	20	20	10	5	20	5	5	5	5	5	30	72	Male	49	Asian	10	High school graduate	Married	49	2.5	3.8	5
10	15	15	15	10	10	10	10	5	5	5	24	63	Male	32	American Indian	2	4 year degree	Married	47	4	2.4	2.66666666666667
11	10	10	5	5	5	10	10	20	20	5	100	0	Male	27	White	0	High school graduate	Never married	27	2.5	3.8	5
12	20	20	10	10	10	10	10	10	0	0	0	55	Male	29	White	0	Some college	Never married	29	2.5	2.6	2.66666666666667
13	20	10	10	5	5	5	10	10	15	10	33	40	Male	26	White	0	Some college	Never married	26	2	4.8	4.66666666666667
14	10	10	20	20	10	10	10	10	0	0	0	100	Male	28	Other	0	High school graduate	Never married	49	2.5	3	3
15	20	20	5	5	5	10	15	10	10	0	14	92	Male	27	White	6	4 year degree	Never married	66	4.5	4.6	4.66666666666667
16	10	10	10	10	10	10	10	10	10	10	55	20	Male	23	White	8	4 year degree	Never married	23	2	1.6	4.33333333333333
17	10	10	10	10	10	10	10	10	10	10	0	100	Female	51	White	0	4 year degree	Married	54	0.5	2.8	4.66666666666667
18	2	15	21	19	15	11	7	5	5	0	8	32	Male	38	White	0	Doctorate	Married	38	3	3.4	3.66666666666667
19	22	22	18	15	10	8	3	2	0	0	0	15	Male	26	Asian	0	2 year degree	Never married	64	3.5	5	5
20	5	10	10	10	20	15	15	10	5	0	7	57	Male	34	White	0	4 year degree	Married	34	1.5	5	4.66666666666667
21	10	10	5	5	5	10	15	20	20	0	32	89	Male	25	White	4	4 year degree	Never married	25	4.5	4.2	3.66666666666667
22	10	10	10	20	20	10	10	10	0	0	0	100	Female	39	White	0	Some college	Never married	39	1	4.6	4
23	10	10	10	10	10	10	10	10	10	10	100	100	Female	43	White	0	4 year degree	Never married	43	1.5	2	1.66666666666667
24	10	20	20	10	10	10	10	10	0	0	33	83	Female	56	White	8	High school graduate	Married	79	2	4.8	4.66666666666667
25	10	10	10	10	10	10	10	10	10	10	24	73	Female	38	African American	7	Some college	Married	60	2	3.4	2.33333333333333
26	60	30	10	0	0	0	0	0	0	0	8	95	Male	34	White	0	Some college	Married	34	1	4.6	5
27	25	20	0	0	0	15	20	20	0	0	25	56	Male	31	White	0	2 year degree	Never married	55	2	4	4
28	10	10	10	10	10	10	10	10	10	10	100	0	Male	27	White	10	High school graduate	Married	27	1.5	5	5
29	15	15	30	15	15	5	5	0	0	0	89	0	Female	33	White	2	4 year degree	Married	36	2	4.6	4.66666666666667
30	20	20	15	15	10	5	5	4	4	2	96	52	Male	48	White	0	4 year degree	Married	18	2.5	4	3
31	100	0	0	0	0	0	0	0	0	0	30	40	Female	63	White	9	4 year degree	Divorced	94	3.5	4.4	5
32	25	25	25	25	0	0	0	0	0	0	0	70	Male	37	White	0	4 year degree	Married	37	0	2.8	4.66666666666667
33	10	10	10	10	10	10	10	10	10	10	26	1	Female	40	Other	1	4 year degree	Never married	65	1	5	4
34	5	5	10	10	20	10	10	10	10	10	26	58	Female	51	Other	9	4 year degree	Never married	54	2.5	3.4	5
35	15	12	10	10	10	10	10	10	10	3	81	34	Female	46	White	8	4 year degree	Divorced	46	3.5	3.6	4
36	30	10	10	10	10	10	7	5	5	3	50	50	Female	26	White	5	4 year degree	Never married	26	1.5	3.4	3
37	10	10	10	10	10	10	10	10	10	10	0	70	Female	45	American Indian	0	Some college	Married	60	1	5	5
38	35	30	20	10	5	0	0	0	0	0	31	54	Male	25	Asian	0	Some college	Never married	65	2	2.8	3
39	15	10	10	15	10	10	10	10	5	5	20	70	Female	34	White	0	Some college	Never married	78	1.5	4.4	3.66666666666667
40	20	10	10	10	10	10	10	10	4	6	69	37	Male	38	White	2	4 year degree	Married	38	2	1.8	2.66666666666667
41	0	5	5	5	20	25	25	10	5	0	73	31	Male	58	White	2	Professional degree	Married	58	2.5	4.4	5
42	10	10	10	10	10	10	10	10	10	10	57	61	Female	23	Asian	7	4 year degree	Never married	23	3	3	3.66666666666667
43	30	20	20	10	10	5	5	0	0	0	0	0	Male	28	White	5	High school graduate	Never married	28	3	4	4
44	20	20	20	15	15	10	0	0	0	0	100	0	Female	49	White	10	Some college	Married	50	0.5	3.4	3.66666666666667
45	10	10	10	10	10	10	10	10	10	10	75	100	Female	61	White	9	4 year degree	Married	62	2.5	4.2	4.33333333333333
46	20	20	10	10	10	10	5	5	5	5	100	0	Male	64	White	7	4 year degree	Divorced	64	3	3	4
47	2	2	3	3	5	10	10	20	20	25	0	60	Male	64	White	0	Professional degree	Married	64	3	4	3.66666666666667
48	25	10	5	5	5	10	10	10	10	10	39	84	Male	27	Asian	10	4 year degree	Married	27	4.5	5	5
49	20	20	15	10	10	10	5	5	5	0	0	100	Female	62	White	0	2 year degree	Married	65	0	5	5
50	100	0	0	0	0	0	0	0	0	0	50	55	Male	40	White	0	Some college	Married	40	2.5	5	5
51	20	10	10	15	15	10	5	5	5	5	100	15	Male	46	White	10	4 year degree	Married	46	4	3	5
52	10	10	10	10	10	10	10	10	10	10	0	26	Female	45	White	0	Some college	Separated	45	1	4.4	5
53	20	15	12	8	8	8	8	8	8	5	16	63	Male	36	White	4	4 year degree	Married	36	3.5	3.6	4.33333333333333
54	100	0	0	0	0	0	0	0	0	0	0	0	Female	28	White	0	4 year degree	Never married	28	0	5	5
55	10	20	5	5	5	5	10	20	10	10	3	79	Female	27	White	0	4 year degree	Never married	45	2.5	3.6	1.33333333333333
56	70	27	0	1	0	1	0	0	1	0	10	90	Female	56	White	9	2 year degree	Divorced	56	2.5	4	1.33333333333333
57	15	15	10	10	10	10	10	10	10	0	27	83	Female	32	White	0	Some college	Never married	32	3.5	2	3.66666666666667
58	50	50	0	0	0	0	0	0	0	0	40	60	Female	41	White	8	Some college	Married	45	3.5	3.8	2.66666666666667
59	15	15	15	15	10	10	5	5	5	5	70	0	Female	56	White	0	High school graduate	Divorced	62	2	3.4	4
60	15	15	15	15	10	10	7	6	5	2	100	56	Male	52	White	7	4 year degree	Married	63	3.5	4.2	3.66666666666667
61	5	5	10	20	15	15	10	10	5	5	50	75	Male	31	White	0	2 year degree	Never married	31	2	4	5
62	12	11	13	15	22	21	4	2	0	0	0	85	Male	27	White	0	4 year degree	Never married	27	4	3.2	3.33333333333333
63	3	3	5	7	15	15	15	15	15	7	3	37	Male	27	White	0	Professional degree	Never married	28	1	2.4	4.66666666666667
64	20	20	20	15	15	10	0	0	0	0	90	14	Female	45	White	9	Some college	Married	46	2	3.2	2
65	10	10	15	15	15	10	10	5	5	5	100	40	Male	40	White	10	Professional degree	Married	40	2.5	3.6	3.33333333333333
66	10	10	10	10	10	10	10	10	10	10	0	100	Female	56	African American	10	Some college	Never married	76	4	3	3.66666666666667
67	0	0	20	10	20	10	20	20	0	0	7	60	Male	61	White	0	High school graduate	Married	82	4	3	3.66666666666667
68	10	10	10	10	10	10	10	10	10	10	50	50	Male	27	Other	10	4 year degree	Never married	27	2.5	4	5
69	5	8	8	8	9	10	13	13	13	13	18	52	Female	36	White	0	4 year degree	Never married	36	1	4	4.33333333333333
70	5	5	10	10	10	10	10	10	20	10	0	100	Female	54	White	0	Some college	Married	55	1.5	5	5
71	30	10	20	5	12	8	2	4	6	3	100	54	Male	30	African American	10	Professional degree	Married	30	4	3.8	3.66666666666667
72	10	10	10	10	10	10	10	10	10	10	89	0	Male	52	White	2	Some college	Married	52	2.5	4.2	4.33333333333333
73	10	10	10	10	10	10	10	10	10	10	4	30	Female	25	White	5	Some college	Married	52	3	3	3
74	5	5	15	20	20	15	5	5	5	5	15	90	Male	30	White	0	4 year degree	Never married	30	4.5	3.8	4.66666666666667
75	5	5	10	15	20	20	10	5	5	5	0	70	Male	44	White	0	High school graduate	Never married	69	2	3.6	4.66666666666667
76	12	10	8	9	10	10	10	10	10	11	20	90	Female	61	White	8	4 year degree	Divorced	61	4	2.6	3
77	20	20	20	10	10	10	10	0	0	0	93	35	Male	30	White	10	4 year degree	Married	30	5	4	4
78	10	15	10	15	15	10	10	15	0	0	0	81	Female	43	White	2	Some college	Never married	43	2	2.8	3
79	0	0	5	5	10	20	20	20	10	10	70	15	Female	40	White	10	4 year degree	Married	47	2	4.6	4
80	15	15	15	15	15	10	10	5	0	0	9	72	Female	62	White	0	Some college	Separated	62	1.5	4	4
81	100	0	0	0	0	0	0	0	0	0	37	37	Female	32	White	0	Some college	Never married	32	0.5	4.8	5
82	10	10	10	10	10	10	10	10	10	10	93	50	Male	28	White	8	Professional degree	Never married	50	2.5	2.6	2.66666666666667
83	20	10	1	1	1	2	5	25	20	15	77	21	Male	21	White	2	Some college	Never married	55	2.5	3.8	4.33333333333333
84	0	0	10	10	10	20	20	10	10	10	60	35	Male	28	White	6	2 year degree	Never married	28	2	3.4	3
85	10	10	10	10	10	10	10	10	10	10	100	0	Male	40	Other	0	4 year degree	Married	40	3.5	1.8	4.66666666666667
86	2	3	10	10	10	15	15	25	5	5	27	87	Male	39	White	1	4 year degree	Married	39	3.5	2.6	2.33333333333333
87	10	10	10	10	10	10	10	10	10	10	8	94	Male	31	African American	0	High school graduate	Never married	65	2	4.2	4.33333333333333
88	1	9	15	15	15	15	15	10	4	1	32	11	Male	40	White	0	4 year degree	Married	40	2.5	2.4	2.66666666666667
89	16	10	0	0	5	13	14	17	15	10	13	5	Male	33	African American	0	High school graduate	Never married	65	1	5	4.33333333333333
90	15	20	20	20	15	5	5	0	0	0	0	100	Female	33	White	0	Professional degree	Married	37	1	4.6	4.66666666666667
91	25	25	25	20	5	0	0	0	0	0	55	45	Male	44	White	0	4 year degree	Married	44	1.5	3.2	2.33333333333333
92	10	10	10	10	10	10	10	10	10	10	71	32	Female	51	White	1	High school graduate	Married	52	2	2.8	2.33333333333333
93	40	40	5	5	5	5	0	0	0	0	10	96	Female	53	White	6	2 year degree	Married	53	3	4	4.66666666666667
94	10	10	10	10	10	10	10	10	10	10	78	78	Female	26	White	8	4 year degree	Never married	26	3.5	2.8	4.33333333333333
95	20	20	20	10	5	5	5	5	5	5	10	100	Female	33	Asian	0	4 year degree	Married	63	4	4.2	5
96	1	3	3	3	20	20	20	10	15	5	100	20	Male	22	White	0	4 year degree	Never married	22	1.5	3.4	1.66666666666667
97	0	0	0	5	5	15	15	30	20	10	0	90	Male	43	White	0	4 year degree	Never married	74	0	5	5
98	5	0	10	35	40	10	0	0	0	0	0	100	Female	39	African American	6	2 year degree	Never married	39	1.5	2.4	3.33333333333333
99	10	10	10	10	18	10	8	8	8	8	0	100	Female	38	White	10	4 year degree	Married	45	1.5	4.2	4.66666666666667
100	20	20	20	20	20	0	0	0	0	0	9	4	Male	41	White	0	4 year degree	Divorced	41	2	3	3
101	10	10	10	10	10	10	10	10	10	10	0	50	Female	39	White	10	Some college	Married	48	3.5	5	5
102	30	20	3	7	10	5	5	10	10	0	0	100	Male	18	White	3	High school graduate	Never married	57	5	4.8	5
103	1	2	10	10	20	20	20	15	1	1	35	62	Male	40	White	2	2 year degree,4 year degree	Never married	41	4.5	4.2	2.66666666666667
104	2	5	7	8	8	10	15	15	15	15	0	63	Male	32	White	0	2 year degree	Never married	32	2	3.6	4
105	10	10	10	10	10	10	10	10	10	10	63	58	Male	29	White	6	4 year degree	Married	59	2.5	3.2	3.66666666666667
106	20	10	0	0	0	10	15	15	15	15	1	82	Male	36	White	0	4 year degree	Never married	36	2.5	4.8	5
107	30	25	20	15	10	0	0	0	0	0	0	86	Female	50	White	1	High school graduate	Divorced	50	0.5	4.8	5
108	5	5	15	15	15	15	15	5	5	5	93	3	Male	43	White	8	High school graduate	Divorced	43	2.5	2.6	2.66666666666667
109	1	1	2	10	10	15	15	15	15	16	100	0	Female	55	Other	5	4 year degree	Divorced	55	2	3.8	3
110	10	10	10	20	20	20	5	5	0	0	8	8	Female	31	White	9	4 year degree	Married	36	2.5	4.2	4.33333333333333
111	10	10	10	10	10	15	15	10	10	0	20	80	Male	53	White	1	Professional degree	Married	53	1.5	5	3.33333333333333
112	15	10	10	10	10	10	10	15	5	5	0	35	Male	37	White	0	4 year degree	Never married	63	1	2.8	2.66666666666667
113	0	1	3	8	12	15	22	22	17	0	0	15	Male	30	White	0	Some college	Never married	30	2	4.2	4.33333333333333
114	15	15	15	15	15	10	10	5	0	0	0	31	Female	27	White	0	4 year degree	Never married	59	3	4.2	4
115	20	20	20	20	20	0	0	0	0	0	93	50	Male	28	White	8	Doctorate	Never married	55	2.5	2.8	2.66666666666667
116	10	10	10	10	10	10	10	10	10	10	55	65	Female	23	White	4	4 year degree	Married	23	3.5	2.8	3.33333333333333
117	30	20	10	10	10	8	3	3	3	3	65	31	Female	32	White	7	Professional degree	Married	45	3.5	3.2	3
118	20	10	35	30	5	0	0	0	0	0	57	66	Female	39	White	10	4 year degree	Married	45	3	3.6	3.66666666666667
119	12	45	15	5	4	1	5	5	7	1	72	79	Male	24	White	7	4 year degree	Separated	18	2	3.4	3
120	25	25	25	20	5	0	0	0	0	0	65	41	Female	22	White	6	2 year degree	Married	26	2.5	4.4	4
121	0	0	0	0	0	15	25	30	20	10	0	56	Female	27	White	0	Some college	Separated	40	0	5	5
122	10	10	10	10	10	10	10	10	10	10	0	100	Male	40	White	2	4 year degree	Married	40	3.5	4	3.66666666666667
123	2	4	5	10	15	15	15	15	15	4	0	100	Female	49	Asian	1	4 year degree	Never married	49	3.5	3.8	3.33333333333333
124	10	10	20	20	20	20	0	0	0	0	0	79	Male	37	White	0	4 year degree	Never married	37	2	3.4	4.33333333333333
125	4	5	10	15	15	15	15	15	3	3	30	34	Female	52	White	8	Professional degree	Married	55	3.5	3.8	4.33333333333333
126	50	25	0	0	0	0	0	5	8	12	0	58	Male	20	White	0	Some college	Never married	46	0	4.2	4.33333333333333
127	9	13	25	20	15	8	5	3	2	0	0	100	Male	26	White	0	4 year degree	Never married	70	2	3	5
128	60	5	5	5	5	5	5	5	5	0	100	0	Male	35	White	0	4 year degree	Never married	35	4.5	4.8	4
129	20	5	5	5	5	10	20	10	10	10	15	90	Male	42	White	3	Some college	Married	42	3.5	4.6	5
130	5	10	15	25	10	25	10	0	0	0	59	97	Male	28	White	6	4 year degree	Never married	57	3.5	4.4	3.33333333333333
131	40	20	20	10	10	0	0	0	0	0	0	90	Male	35	White	0	4 year degree	Never married	35	2	4.4	5
132	10	10	10	10	10	10	10	10	10	10	8	89	Female	47	White	0	2 year degree	Never married	47	1.5	3	4
133	20	10	10	5	5	5	5	30	10	0	1	73	Male	27	White	0	4 year degree	Never married	45	3	2	2.33333333333333
134	10	10	10	10	10	10	10	10	10	10	14	80	Female	46	White	0	Some college	Divorced	46	1.5	3.8	3
135	10	10	10	10	10	10	10	10	10	10	68	67	Female	28	White	6	Professional degree	Married	52	4	3.2	3
136	100	0	0	0	0	0	0	0	0	0	0	0	Male	22	American Indian	0	High school graduate	Never married	60	0	5	5
137	20	20	20	20	10	10	0	0	0	0	17	57	Male	26	White	0	4 year degree	Never married	61	3	5	5
138	5	0	0	5	25	30	35	0	0	0	8	2	Male	35	African American	0	4 year degree	Never married	35	0	0.8	3
139	10	10	10	10	10	10	10	10	10	10	80	0	Female	65	White	10	Some college	Divorced	65	3.5	5	5
140	5	5	7	10	20	20	15	10	4	4	13	70	Female	34	White	6	2 year degree	Never married	62	3.5	4.2	4.66666666666667
141	1	1	3	7	12	18	19	24	10	5	93	3	Female	30	White	8	4 year degree	Married	34	2.5	4.4	3.66666666666667
142	10	10	10	10	10	10	10	10	10	10	50	0	Female	52	African American	10	4 year degree	Divorced	52	4	5	5
143	45	10	25	0	0	0	0	20	0	0	38	84	Male	45	White	6	Professional degree	Married	20	3.5	3.2	3.66666666666667
144	15	15	10	10	10	10	10	10	5	5	5	2	Male	28	White	1	Some college	Divorced	28	2	2.4	3
145	40	30	10	5	5	5	5	0	0	0	85	50	Male	33	White	5	4 year degree	Never married	33	2	3	2
146	30	5	5	5	5	5	5	20	20	0	50	50	Male	25	White	0	High school graduate	Married	25	1	3.8	3.66666666666667
147	8	2	3	5	10	30	15	15	10	2	52	10	Male	27	White	9	4 year degree	Married	27	2	3.6	2.66666666666667
148	20	20	20	10	10	10	10	0	0	0	20	58	Female	29	White	0	2 year degree	Never married	68	3.5	3.4	4.33333333333333
149	15	20	15	15	15	10	4	3	3	0	0	85	Female	36	White	0	Professional degree	Married	40	1	4.4	4
150	3	5	7	10	13	13	15	11	13	10	36	87	Male	34	African American	0	Some college	Never married	34	2	4.4	4.66666666666667
151	10	10	10	10	10	10	10	10	10	10	0	100	Female	37	White	8	High school graduate	Married	37	3.5	2.6	3.33333333333333
152	20	20	20	15	10	5	5	2	2	1	0	5	Female	23	White	0	4 year degree	Divorced	23	1.5	4.4	4.66666666666667
153	100	0	0	0	0	0	0	0	0	0	100	0	Male	40	White	9	4 year degree	Married	40	4	3.2	2.33333333333333
154	5	10	15	15	10	15	15	5	5	5	10	100	Male	32	White	0	4 year degree	Married	52	2.5	2.6	3
155	30	30	0	4	5	5	5	7	7	7	0	87	Female	45	White	0	Some college	Never married	45	2.5	4	5
156	19	15	14	13	12	10	10	5	2	0	8	80	Male	25	White	0	2 year degree	Never married	25	0.5	1.6	3.66666666666667
157	7	8	8	8	10	10	10	12	12	15	100	63	Male	27	White	9	4 year degree	Married	27	4	2.2	4.33333333333333
158	0	0	10	30	30	20	10	0	0	0	0	17	Male	38	White	0	4 year degree	Married	38	0	3.8	4
159	20	20	20	20	20	0	0	0	0	0	3	68	Male	48	White	0	Some college	Married	48	1	2.4	5
160	30	20	20	10	10	10	0	0	0	0	86	10	Female	43	White	0	4 year degree	Married	43	1.5	4.8	1.66666666666667
161	7	7	8	10	0	30	15	20	2	1	60	75	Female	37	African American	1	Some college	Never married	41	4	3.2	4
162	10	10	10	20	20	10	10	10	0	0	20	20	Female	31	Asian	8	4 year degree,Professional degree	Married	81	4	4.8	5
163	15	15	15	10	10	10	10	5	5	5	0	93	Female	36	White	0	2 year degree	Married	36	1.5	4	4.33333333333333
164	40	40	0	10	10	0	0	0	0	0	70	60	Female	33	White	0	4 year degree	Never married	33	3.5	3	3.66666666666667
165	10	10	10	10	10	10	10	10	10	10	0	80	Female	29	African American	0	4 year degree	Married	38	0	5	5
166	10	10	10	10	10	10	10	10	10	10	100	0	Female	28	White	10	4 year degree	Never married	28	5	4.8	5
167	2	4	8	8	8	16	32	10	6	6	0	62	Male	23	White	0	2 year degree	Never married	23	2	2	2
168	13	12	12	11	11	9	10	8	7	7	0	72	Male	33	White	0	4 year degree	Never married	33	3	3.6	4.33333333333333
169	0	0	0	0	0	15	30	30	15	10	65	0	Female	55	White	0	4 year degree	Married	55	1.5	4	4
170	10	10	10	10	10	10	10	10	10	10	4	60	Female	30	White	0	High school graduate	Never married	30	2.5	3.8	4
171	10	10	5	5	10	10	20	10	10	10	71	61	Female	19	White	5	High school graduate	Never married	65	4.5	3.8	4.33333333333333
172	10	10	15	15	10	10	10	10	5	5	0	100	Female	47	White	0	High school graduate	Never married	47	2.5	5	5
173	2	4	8	20	20	20	20	3	2	1	0	86	Female	36	White	0	4 year degree	Married	39	2.5	3.8	4
174	0	0	0	0	0	0	0	0	0	100	9	25	Male	65	White	0	High school graduate	Divorced	65	4.5	3.6	3.33333333333333
175	1	5	10	5	5	5	20	10	30	9	67	83	Male	60	White	6	4 year degree	Married	18	4	3.8	3.33333333333333
176	5	10	5	5	10	20	20	15	5	5	0	81	Male	66	White	3	2 year degree	Never married	66	1.5	4.4	4.33333333333333
177	3	5	5	7	10	15	20	15	10	10	82	78	Male	32	African American	10	Professional degree	Married	32	4	4.2	3.66666666666667
178	15	10	5	5	5	10	15	15	15	5	0	90	Male	38	White	0	Some college	Never married	65	3	4.6	4.66666666666667
179	10	10	10	10	10	10	10	10	10	10	66	91	Male	26	White	6	Professional degree	Never married	38	2.5	2.4	2.66666666666667
180	50	50	0	0	0	0	0	0	0	0	30	5	Female	34	White	8	2 year degree	Married	34	1.5	2.8	3
181	5	5	5	5	15	15	20	20	10	0	0	75	Male	40	White	0	4 year degree	Married	40	2.5	4.4	4.66666666666667
182	10	10	10	10	10	10	10	10	10	10	28	37	Female	35	White	3	4 year degree	Divorced	43	2	4.4	5
183	15	15	15	15	15	10	5	5	5	0	0	15	Male	24	White	8	Some college	Never married	52	0.5	2.6	2.33333333333333
184	15	20	30	20	15	0	0	0	0	0	0	78	Female	28	White	0	2 year degree	Never married	28	0.5	4.4	4
185	2	2	2	10	14	20	30	20	0	0	84	12	Female	24	White	9	2 year degree	Never married	59	4	3.4	4.33333333333333
186	5	10	5	12	10	12	10	18	8	10	77	66	Male	30	African American	9	Professional degree	Married	30	4.5	4.2	5
187	10	10	10	10	10	10	10	10	10	10	19	61	Female	51	White	1	4 year degree	Never married	51	1	2.4	3.66666666666667
188	10	5	5	15	10	10	20	10	10	5	0	90	Male	34	African American	0	Some college	Never married	80	1.5	3.6	4.33333333333333
189	5	5	10	15	25	20	10	5	5	0	62	95	Male	25	White	0	Some college	Never married	55	2.5	3.8	2.33333333333333
190	20	20	10	10	10	10	5	5	5	5	81	20	Male	43	White	0	High school graduate	Married	43	2	4.4	5
191	0	0	0	0	10	10	20	30	30	0	40	60	Male	20	Asian	0	Some college	Never married	57	4	5	5
192	10	5	5	5	8	15	20	20	8	4	0	48	Female	21	White	1	High school graduate,4 year degree	Never married	45	0	4.2	4.33333333333333
193	15	15	15	15	10	10	10	5	5	0	0	85	Male	24	White	0	Some college	Never married	42	1	4.6	4.33333333333333
194	10	10	10	10	10	10	20	10	10	0	0	100	Female	50	White	4	Some college	Divorced	50	4.5	4	4
195	10	10	10	10	10	10	10	10	10	10	77	87	Female	28	White	8	4 year degree	Married	28	3	3.8	3
196	10	10	10	10	10	10	10	10	10	10	75	89	Female	64	White	8	4 year degree	Married	18	4.5	4	4.66666666666667
197	50	50	0	0	0	0	0	0	0	0	22	63	Female	24	White	4	4 year degree	Never married	47	2	1.8	2.66666666666667
198	10	10	10	10	10	10	10	10	10	10	9	98	Male	29	White	0	High school graduate	Never married	65	1	2.6	1.66666666666667
199	10	10	10	10	10	10	10	10	10	10	0	100	Male	30	White	0	4 year degree	Never married	30	0	5	5
200	20	20	20	20	5	5	5	5	0	0	82	1	Female	61	White	9	4 year degree	Married	64	1.5	3.6	3.66666666666667
201	20	20	20	15	10	10	5	0	0	0	0	45	Male	36	White	0	Some college	Married	42	1	4.2	4.66666666666667
202	5	5	10	10	15	15	10	10	10	10	90	25	Male	20	White	0	High school graduate	Never married	45	3	4	4
203	20	20	15	10	10	5	5	5	5	5	0	50	Male	34	White	7	2 year degree	Never married	64	1.5	4	4.66666666666667
204	2	3	10	10	5	5	15	15	15	20	75	3	Male	39	White	7	2 year degree	Married	39	3	4.2	3.66666666666667
205	20	16	13	10	8	8	8	6	6	5	19	60	Male	63	White	2	4 year degree	Never married	63	2.5	3.6	4
206	20	20	10	10	10	10	5	5	5	5	20	84	Female	30	White	1	Some college	Never married	30	2.5	4.4	4.66666666666667
207	10	20	30	20	10	5	3	2	0	0	100	0	Male	24	White	10	4 year degree	Married	24	5	1	1.66666666666667
208	30	25	15	15	5	5	5	0	0	0	95	0	Male	30	Asian	0	4 year degree	Never married	44	3.5	4.8	4.66666666666667
209	10	10	10	10	10	10	10	10	10	10	0	85	Male	38	White	8	Some college	Never married	74	2	5	5
210	17	10	10	10	20	10	15	5	2	1	36	69	Male	41	Asian	2	Some college	Married	41	3.5	3.8	2
211	20	20	15	15	10	10	4	3	2	1	0	50	Male	30	White	0	High school graduate	Never married	53	2.5	4.6	4.66666666666667
212	10	6	8	10	10	10	15	15	10	6	0	88	Male	31	White	0	High school graduate	Never married	31	2	3.4	4.33333333333333
213	0	0	0	30	20	0	20	20	10	0	86	0	Male	39	White	0	4 year degree	Never married	39	4.5	4.2	4.33333333333333
214	2	2	10	30	30	20	6	0	0	0	17	99	Male	39	African American	9	4 year degree	Married	39	3	3	3
215	100	0	0	0	0	0	0	0	0	0	0	85	Female	52	Other	0	Professional degree	Married	52	2.5	5	5
216	5	5	10	20	20	20	20	0	0	0	73	35	Female	45	White	9	2 year degree	Married	48	2.5	4.6	5
217	10	10	10	10	10	10	10	10	10	10	0	82	Female	45	Asian	0	Professional degree	Separated	45	1	3.4	4.66666666666667
218	30	20	0	0	20	20	10	0	0	0	0	86	Male	36	White	0	2 year degree	Never married	36	2.5	3	5
219	10	10	10	10	10	10	15	10	10	5	100	0	Female	56	White	7	2 year degree	Married	56	3	2.4	2.66666666666667
220	10	10	10	20	20	10	10	10	0	0	62	85	Female	30	White	6	2 year degree	Married	40	3	3.2	3.66666666666667
221	5	5	8	10	10	20	20	20	1	1	0	100	Male	43	White	0	High school graduate	Married	43	0	5	5
222	20	20	20	20	10	5	5	0	0	0	25	40	Female	33	White	2	Professional degree	Married	33	2	4.4	4
223	25	25	20	20	10	0	0	0	0	0	0	100	Female	39	White	8	Some college	Married	41	2	5	5
224	10	10	20	20	20	10	10	0	0	0	71	28	Male	27	African American	8	2 year degree	Never married	27	2	3	3.66666666666667
225	0	0	0	30	0	50	20	0	0	0	69	51	Male	25	White	1	4 year degree	Never married	54	0.5	3.4	2.66666666666667
226	15	15	15	10	10	10	10	5	5	5	16	88	Male	24	African American	10	Some college	Never married	56	3.5	4	5
227	5	5	5	10	10	15	20	20	5	5	20	10	Male	30	White	0	Some college	Never married	50	1.5	3.6	4.66666666666667
228	15	20	25	25	10	5	0	0	0	0	17	92	Female	36	White	0	4 year degree	Never married	37	4	4.6	5
229	10	10	10	10	10	10	10	10	10	10	0	57	Male	33	White	0	Some college	Married	65	3	3.4	5
230	80	20	0	0	0	0	0	0	0	0	0	82	Female	32	White	0	4 year degree	Never married	70	3	4.4	3.33333333333333
231	1	5	10	20	20	20	10	10	4	0	0	50	Female	23	White	2	4 year degree	Never married	51	3.5	5	5
232	10	10	10	10	10	10	10	10	10	10	81	19	Male	28	White	2	2 year degree	Never married	63	3	4.2	4.33333333333333
233	25	25	20	15	10	5	0	0	0	0	0	80	Male	30	White	0	4 year degree	Married	30	3	4.4	4.33333333333333
234	50	50	0	0	0	0	0	0	0	0	95	10	Female	37	White	3	High school graduate	Married	43	3	4.4	4.33333333333333
235	2	3	4	8	11	15	20	20	15	2	76	39	Female	53	White	7	Professional degree	Married	55	3.5	3.8	3.66666666666667
236	10	10	10	10	10	10	10	10	10	10	0	81	Female	53	White	0	4 year degree	Never married	83	0.5	5	5
237	15	15	15	15	15	7	7	5	5	1	5	21	Male	31	White	0	High school graduate	Never married	55	2	4	4.66666666666667
238	100	0	0	0	0	0	0	0	0	0	1	0	Male	33	White	0	High school graduate	Never married	33	1	2.2	2.33333333333333
239	10	10	10	10	10	10	10	10	10	10	80	80	Male	32	White	0	High school graduate	Never married	75	4	5	5
240	10	10	10	10	10	10	10	10	10	10	62	63	Male	33	Other	0	2 year degree	Married	33	2.5	2.8	2.66666666666667
241	2	5	10	10	20	20	20	8	5	0	89	11	Male	26	White	0	Some college	Never married	62	2.5	3.2	3
242	5	5	5	10	10	15	20	15	10	5	81	10	Male	33	White	1	4 year degree	Never married	55	3	3	3.33333333333333
243	30	20	5	5	5	5	6	10	10	4	55	56	Male	28	Other	10	Some college	Never married	65	3	4	4.33333333333333
244	30	30	30	10	0	0	0	0	0	0	0	72	Female	26	White	0	4 year degree	Never married	26	3	4.4	5
245	10	20	20	20	20	10	0	0	0	0	0	91	Male	31	White	0	4 year degree	Never married	50	1.5	2.2	4.66666666666667
246	40	15	15	10	10	5	3	1	1	0	100	0	Male	31	White	6	High school graduate	Never married	68	4.5	2.8	3.66666666666667
247	10	10	10	10	10	10	10	10	10	10	0	24	Male	32	Other	0	Some college	Never married	32	0	1.2	4
248	50	50	0	0	0	0	0	0	0	0	2	80	Male	35	White	0	Some college	Never married	35	3.5	4.4	3.66666666666667
249	20	20	15	15	10	10	10	0	0	0	0	69	Female	41	White	1	4 year degree	Married	41	1.5	4.4	4.66666666666667
250	30	30	15	11	5	4	2	1	1	1	70	14	Male	33	White	10	4 year degree	Married	61	1.5	2.2	2.33333333333333
251	0	0	0	0	1	10	30	40	15	4	2	90	Male	38	White	0	Some college	Married	38	1.5	4.8	5
252	5	5	5	5	5	15	15	15	15	15	32	78	Male	33	Asian	1	4 year degree	Never married	72	1.5	5	5
253	20	30	30	10	10	0	0	0	0	0	80	66	Female	40	White	0	Professional degree	Married	42	4	4.2	4.33333333333333
254	3	5	5	5	15	25	25	17	0	0	28	79	Male	54	White	3	High school graduate	Married	55	2.5	3.8	3
255	17	15	10	10	10	10	10	8	6	4	69	32	Female	25	White	5	4 year degree	Never married	62	3	4.6	5
256	15	20	15	15	10	10	5	5	5	0	61	0	Male	40	White	9	4 year degree	Married	40	3	3	3.33333333333333
257	12	5	20	20	15	10	10	5	3	0	0	90	Male	34	White	0	4 year degree	Never married	34	0.5	3.6	4
258	11	11	10	10	10	10	10	10	9	9	69	6	Male	33	White	2	2 year degree	Never married	33	3.5	4.6	4.33333333333333
259	5	5	20	20	20	14	10	3	2	1	100	0	Female	39	White	7	4 year degree	Widowed	39	2	3	3.66666666666667
260	10	10	10	10	10	10	10	10	10	10	61	33	Female	34	White	4	High school graduate	Married	34	3.5	4	3.33333333333333
261	0	0	0	0	0	0	25	25	25	25	50	50	Male	34	African American	6	4 year degree	Never married	34	1.5	4.6	3.66666666666667
262	5	10	10	10	10	10	10	20	10	5	35	65	Female	27	White	0	4 year degree	Never married	27	1.5	4.4	4
263	35	30	35	0	0	0	0	0	0	0	12	50	Female	31	White	2	4 year degree	Never married	33	2	4	2.66666666666667
264	30	20	10	10	10	5	5	5	5	0	92	10	Male	76	White	0	2 year degree	Never married	76	3.5	3.2	3
265	15	15	15	15	15	12	6	4	2	1	0	33	Male	39	White	0	Professional degree	Never married	39	1	4.2	5
266	5	5	10	15	25	20	15	5	0	0	10	77	Male	39	White	0	4 year degree	Married	44	1	4.6	2.66666666666667
267	2	3	20	20	20	20	5	5	5	0	0	90	Male	44	White	0	4 year degree	Never married	63	2	5	4.33333333333333
268	15	15	15	15	15	10	10	5	0	0	0	100	Male	28	White	0	Some college	Never married	28	2.5	4	3.33333333333333
269	30	20	20	20	10	0	0	0	0	0	82	0	Male	55	White	10	Less than high school	Never married	55	2.5	3.2	4.66666666666667
270	5	5	10	15	15	20	10	10	5	5	15	85	Male	32	White	0	4 year degree	Married	55	3	2.2	2.33333333333333
271	10	10	10	10	10	10	10	10	10	10	3	60	Female	32	African American	0	4 year degree	Never married	68	1.5	4.6	5
272	15	15	20	20	15	10	2	2	1	0	5	70	Male	45	White	9	Professional degree	Married	45	4	4	3.33333333333333
273	0	20	20	20	20	20	0	0	0	0	0	100	Male	48	African American	0	4 year degree	Divorced	48	2	4.4	4
274	5	5	10	10	10	20	20	10	5	5	40	60	Male	32	White	0	High school graduate	Never married	63	3.5	3.6	3.33333333333333
275	1	2	30	30	30	2	2	1	1	1	99	1	Female	32	White	0	4 year degree	Never married	36	0	1.6	1
276	30	22	15	10	8	8	7	0	0	0	20	30	Male	23	Other	0	Some college	Never married	53	1	3.2	4.33333333333333
277	15	10	10	10	10	10	10	10	10	5	5	85	Female	41	White	4	4 year degree	Married	62	2	3.2	4
278	5	5	10	20	15	15	15	5	5	5	50	50	Male	31	African American	0	4 year degree	Never married	31	0.5	2.4	4
279	25	25	20	20	10	0	0	0	0	0	0	73	Female	30	White	6	High school graduate	Never married	56	1.5	4.4	5
280	1	3	16	30	30	20	0	0	0	0	0	46	Male	28	White	0	High school graduate	Never married	28	4	2	2
281	10	8	15	15	10	10	15	8	7	2	89	44	Female	30	African American	8	Professional degree	Married	64	3.5	2.8	3.33333333333333
282	10	20	5	10	10	40	5	0	0	0	72	38	Male	29	White	5	4 year degree	Married	29	3	3.4	4
283	10	10	10	10	10	10	10	10	10	10	0	0	Female	28	African American	10	High school graduate	Never married	31	3.5	5	5
284	10	10	8	20	20	10	10	10	2	0	15	54	Male	40	White	0	High school graduate	Never married	40	3.5	4	4.33333333333333
285	0	5	30	30	30	5	0	0	0	0	61	85	Female	26	White	0	2 year degree	Never married	26	3	4.2	4
286	10	20	30	30	10	0	0	0	0	0	0	55	Male	32	White	0	4 year degree	Never married	69	2.5	4.4	5
287	10	10	10	10	10	10	10	10	10	10	0	50	Female	46	White	0	4 year degree	Divorced	46	1	2.8	3.66666666666667
288	10	5	5	5	5	20	20	20	5	5	15	72	Male	29	White	0	4 year degree	Married	35	4.5	2.2	2.66666666666667
289	0	0	10	10	15	15	15	15	12	8	1	71	Male	48	White	0	Doctorate	Divorced	48	0.5	3.4	4.66666666666667
290	10	10	10	10	10	10	10	10	10	10	100	0	Male	41	African American	10	Some college	Married	18	5	5	5
291	10	10	10	10	10	10	10	10	10	10	100	0	Female	35	White	10	High school graduate	Married	35	3.5	4.2	4.66666666666667
292	40	40	10	10	0	0	0	0	0	0	11	95	Female	52	White	0	Some college	Married	56	2.5	2.8	3.66666666666667
293	0	0	0	0	5	5	10	20	30	30	7	92	Male	29	White	0	2 year degree	Married	29	2	2.6	2.33333333333333
294	10	10	10	10	10	10	10	10	10	10	66	69	Male	28	White	7	4 year degree	Married	50	4	3.8	3.33333333333333
295	20	10	0	0	0	0	0	10	20	40	29	71	Male	40	White	0	Some college	Never married	40	4.5	4.8	5
296	10	10	10	10	10	10	10	10	10	10	50	62	Female	29	White	8	High school graduate	Married	41	2.5	4	3.66666666666667
297	10	10	10	10	10	10	10	10	10	10	54	47	Male	33	White	2	High school graduate	Married	33	1	3.6	3.33333333333333
298	30	25	20	15	10	0	0	0	0	0	26	33	Male	32	White	0	2 year degree	Married	32	3	4.2	4.33333333333333
299	10	35	20	15	10	10	0	0	0	0	5	20	Female	47	White	0	High school graduate	Never married	47	0	3.8	5
300	30	15	10	10	10	10	0	5	5	5	94	0	Male	37	White	2	Professional degree	Married	38	2	3	3.33333333333333
301	10	25	25	20	10	5	5	0	0	0	0	70	Male	36	White	0	Some college	Never married	36	1.5	3.6	4.33333333333333
302	2	2	3	3	5	10	15	20	20	20	0	100	Female	47	White	0	Professional degree	Never married	47	0	4.8	5
303	10	10	10	10	10	10	10	10	10	10	100	0	Male	25	White	9	4 year degree	Never married	36	3.5	1.2	3
304	15	13	10	10	10	10	15	8	5	4	36	2	Male	33	White	0	4 year degree	Married	35	3.5	4.2	4.33333333333333
305	13	13	13	10	10	10	10	10	6	5	0	13	Female	32	Asian	3	4 year degree	Never married	75	0.5	4.2	5
306	3	2	2	3	20	20	20	20	5	5	92	35	Female	44	White	8	Professional degree	Married	51	3	3.8	3.66666666666667
307	20	10	8	4	3	3	6	7	10	29	33	71	Male	25	White	5	4 year degree	Married	28	1.5	2.4	2.33333333333333
308	12	12	12	12	11	11	10	10	10	0	90	38	Female	35	White	0	Some college	Married	36	2.5	3.4	3.33333333333333
309	12	11	11	11	11	11	11	11	11	0	70	0	Male	32	African American	7	Some college	Never married	32	1.5	1	3.66666666666667
310	1	3	5	10	15	20	20	10	10	6	0	15	Male	38	White	0	High school graduate	Never married	38	4	4.2	4.66666666666667
311	5	5	5	5	10	25	20	20	3	2	15	82	Male	25	Other	4	4 year degree	Never married	59	2	2.2	3.66666666666667
312	10	10	10	10	10	10	10	10	10	10	86	0	Male	46	White	0	4 year degree	Never married	46	1	2	2.33333333333333
313	10	10	10	10	10	10	10	10	10	10	0	8	Female	43	White	1	4 year degree	Never married	43	2	4.2	4.66666666666667
314	20	20	10	10	10	10	10	5	5	0	70	33	Female	28	White	1	High school graduate	Never married	29	2.5	4	4.66666666666667
315	10	10	10	5	5	10	15	15	10	10	10	81	Male	23	White	1	4 year degree	Never married	23	1	4.4	4
316	50	20	10	10	10	0	0	0	0	0	100	0	Female	47	White	10	4 year degree	Married	49	3.5	5	4.66666666666667
317	10	10	10	10	10	10	10	10	10	10	63	63	Female	28	White	5	4 year degree	Married	45	4.5	3.8	4
318	35	30	20	10	5	0	0	0	0	0	9	57	Female	49	White	0	Professional degree	Married	51	2	3.2	4.33333333333333
319	20	20	10	10	10	10	10	10	0	0	0	20	Male	38	Asian	0	4 year degree	Married	38	0	1.6	5
320	10	10	10	10	10	10	10	10	10	10	44	57	Female	38	White	3	4 year degree	Married	49	3.5	4.6	4
321	15	15	15	15	15	11	8	3	2	1	0	1	Male	47	White	0	4 year degree	Married	47	3	5	5
322	10	10	10	10	10	10	10	10	10	10	65	67	Male	65	White	6	Less than high school	Married	65	3.5	4.6	3.66666666666667
323	20	5	5	5	5	10	20	10	10	10	93	94	Male	34	African American	7	Professional degree	Married	65	4.5	4.4	4.66666666666667
324	0	0	0	0	0	20	35	45	0	0	0	64	Male	27	White	0	Some college	Never married	89	1.5	4.2	4
325	10	10	10	10	10	10	10	10	10	10	0	100	Female	33	White	0	Professional degree	Never married	33	1.5	3.4	4.33333333333333
326	20	20	20	20	10	5	5	0	0	0	0	85	Female	34	White	0	Some college	Never married	35	1.5	4.4	4.33333333333333
327	15	5	5	5	5	5	15	15	15	15	0	45	Male	31	White	0	4 year degree	Never married	31	1.5	3.8	4.33333333333333
328	10	10	10	10	10	10	10	10	10	10	68	58	Male	22	White	5	4 year degree	Never married	65	3	2.6	3.66666666666667
329	10	10	10	20	15	10	10	5	5	5	30	70	Female	36	White	0	High school graduate	Never married	62	2	4.4	4
330	20	15	15	15	10	10	10	5	0	0	0	92	Female	32	White	0	Professional degree	Never married	32	1.5	4	4.66666666666667
331	50	50	0	0	0	0	0	0	0	0	72	50	Male	53	White	5	4 year degree	Divorced	53	4.5	4.8	5
332	16	10	10	10	10	10	10	10	10	4	0	90	Female	24	Asian	3	Professional degree	Married	80	1	4.2	5
333	100	0	0	0	0	0	0	0	0	0	73	2	Male	41	White	0	4 year degree	Never married	45	2.5	2.8	4.66666666666667
334	13	13	7	7	7	8	12	12	12	9	30	74	Female	33	White	0	4 year degree	Married	41	3	3.4	3.66666666666667
335	5	10	20	20	20	10	10	5	0	0	0	90	Female	33	Asian	0	4 year degree	Never married	67	1	5	5
336	0	0	5	5	10	10	20	20	20	10	0	80	Male	29	White	0	2 year degree	Never married	29	3.5	3.8	5
337	40	10	10	10	10	10	10	0	0	0	53	73	Female	47	White	0	4 year degree	Divorced	56	0	0	1
338	15	15	15	10	10	10	10	5	5	5	5	90	Male	60	White	0	Some college	Married	62	3.5	4.2	4.66666666666667
339	20	10	10	10	5	5	5	5	10	20	50	48	Male	33	African American	5	4 year degree	Never married	33	3.5	3.6	3.33333333333333
340	25	20	20	20	5	5	5	0	0	0	77	25	Male	39	White	1	4 year degree	Never married	41	1	3.2	2.66666666666667
341	5	5	5	5	5	10	10	15	20	20	80	10	Male	42	African American	5	Some college	Married	42	4	3.8	4
342	20	20	20	10	10	10	10	0	0	0	30	70	Female	47	White	0	2 year degree	Never married	47	3	3.6	3.66666666666667
343	10	10	10	10	10	10	10	10	10	10	36	77	Male	35	White	9	Professional degree	Married	35	2	2.6	1
344	10	10	10	10	10	10	10	10	10	10	4	80	Female	27	White	0	Some college	Married	28	1.5	4	4.33333333333333
345	10	20	40	30	0	0	0	0	0	0	0	80	Female	31	White	0	4 year degree	Married	31	1.5	5	5
346	100	0	0	0	0	0	0	0	0	0	5	70	Male	30	White	0	4 year degree	Never married	30	1.5	1.4	3.66666666666667
347	10	10	10	10	10	10	10	10	10	10	92	32	Female	28	White	8	Professional degree	Married	55	3.5	4.6	4
348	10	10	10	20	20	10	10	9	1	0	42	56	Male	25	White	7	4 year degree	Never married	65	3.5	2.2	2.66666666666667
349	16	16	13	12	12	12	9	6	3	1	65	0	Female	40	White	0	4 year degree	Never married	75	1.5	5	5
350	0	0	0	0	0	0	25	25	25	25	100	0	Female	27	White	9	Some college	Married	41	0	1.6	0.333333333333333
351	20	20	20	20	10	10	0	0	0	0	48	74	Male	25	White	7	4 year degree	Never married	49	2.5	2.4	2.33333333333333
352	15	17	10	10	8	8	8	8	8	8	64	37	Female	28	White	9	4 year degree	Never married	52	3	2.2	2.66666666666667
353	2	3	10	15	20	20	10	10	5	5	57	76	Male	31	White	0	4 year degree	Married	36	1.5	2.6	4.66666666666667
354	10	10	10	10	10	10	10	10	10	10	0	100	Female	34	White	0	2 year degree	Never married	34	5	5	5
355	10	10	10	10	10	10	10	10	10	10	0	30	Female	35	White	0	2 year degree	Divorced	45	2.5	4.8	4.33333333333333
356	15	15	10	10	10	10	10	5	10	5	62	29	Male	30	African American	3	4 year degree	Married	30	2.5	2.8	1
357	10	10	10	10	10	10	10	10	10	10	100	15	Female	71	White	9	High school graduate	Married	73	5	4.4	4.66666666666667
358	10	10	10	10	10	10	10	10	10	10	0	50	Male	34	White	0	2 year degree	Never married	34	0.5	4.6	5
359	50	20	10	10	10	0	0	0	0	0	4	4	Male	33	White	0	2 year degree	Never married	61	0.5	3.4	4.33333333333333
360	2	4	5	5	10	15	17	19	13	10	1	15	Male	29	White	0	4 year degree	Never married	29	4	4	5
361	100	0	0	0	0	0	0	0	0	0	100	0	Female	36	White	9	4 year degree	Married	40	1	2.6	1
362	20	15	13	12	10	8	7	5	5	5	50	51	Male	39	African American	0	High school graduate	Married	18	3	4.4	5
363	10	10	10	10	10	10	10	10	10	10	0	94	Female	25	White	4	High school graduate	Married	29	4.5	4.4	4.66666666666667
364	5	5	5	6	8	11	10	10	10	30	25	44	Male	26	Asian	8	4 year degree	Never married	26	1.5	3.8	3
365	34	33	33	0	0	0	0	0	0	0	0	71	Female	32	White	0	4 year degree	Never married	32	1	5	5
366	0	0	0	0	0	20	20	20	20	20	0	0	Male	28	White	0	High school graduate	Divorced	76	0	2	4.33333333333333
367	10	5	5	10	18	25	14	8	3	2	90	10	Male	45	White	3	High school graduate	Never married	50	2.5	4.2	4.33333333333333
368	10	10	10	10	10	10	10	10	10	10	49	51	Male	45	African American	0	Some college	Never married	45	0	4	5
369	50	30	10	5	5	0	0	0	0	0	30	25	Male	45	White	2	4 year degree	Married	45	1.5	2.6	3.66666666666667
370	5	5	5	5	10	15	10	20	15	10	100	31	Male	41	White	7	4 year degree	Married	70	3.5	3.8	2.66666666666667
371	20	20	10	10	10	10	5	5	5	5	30	77	Female	35	White	0	2 year degree	Never married	62	2	4.6	5
372	5	5	10	5	15	15	15	20	5	5	45	48	Male	26	White	0	2 year degree	Never married	26	3	1.6	2
373	10	10	10	10	10	10	10	15	13	2	5	99	Male	27	White	2	4 year degree	Never married	27	4.5	3.8	3.66666666666667
374	10	10	10	10	20	20	10	10	0	0	34	81	Female	47	Asian	5	4 year degree	Married	47	4.5	4.4	4
375	5	10	20	20	20	15	5	5	0	0	3	96	Female	35	White	0	4 year degree	Married	36	2	3	3.66666666666667
376	10	10	10	10	10	10	10	10	10	10	97	69	Female	28	White	9	4 year degree	Married	28	3.5	3.6	3.66666666666667
377	100	0	0	0	0	0	0	0	0	0	50	50	Male	41	White	0	Some college	Never married	41	3	4.6	4.66666666666667
378	5	0	0	0	0	5	20	50	10	10	44	5	Male	29	White	0	4 year degree	Never married	60	1	3.2	4.66666666666667
379	10	10	10	10	10	10	15	10	10	5	10	40	Female	44	African American	0	4 year degree	Never married	44	1.5	3.8	3.66666666666667
380	20	20	20	10	10	10	10	0	0	0	0	96	Female	25	Asian	0	4 year degree	Never married	55	1	4.4	4.66666666666667
381	10	10	10	15	15	10	10	10	10	0	0	80	Male	39	White	0	High school graduate	Married	39	2	2	4
382	10	10	10	10	10	10	10	10	10	10	0	0	Female	24	White	0	High school graduate	Never married	57	2	4.4	4.66666666666667
383	5	5	5	10	15	20	20	10	5	5	5	75	Male	27	Asian	9	4 year degree	Married	27	1.5	4.8	5
384	5	5	5	5	10	10	15	15	15	15	10	80	Male	29	White	0	Some college	Never married	29	0	3.4	4.33333333333333
385	5	10	5	5	10	10	5	5	20	25	25	89	Male	55	White	8	4 year degree	Married	25	3	4.2	2.66666666666667
386	20	15	15	15	20	15	0	0	0	0	50	50	Male	30	American Indian	0	Some college	Never married	30	1.5	3.4	4.66666666666667
387	10	5	5	5	5	15	15	15	15	10	33	0	Male	55	White	0	2 year degree	Never married	55	0	2.8	4.66666666666667
388	14	17	16	13	13	13	5	4	3	2	0	78	Male	47	White	0	High school graduate	Never married	47	2	4.6	5
389	10	10	10	10	10	10	10	10	10	10	0	0	Male	26	White	0	High school graduate	Never married	26	4	5	5
390	5	5	10	5	15	5	5	15	15	20	79	70	Male	29	White	8	4 year degree	Married	48	3	3.6	5
391	40	40	10	4	4	1	1	0	0	0	8	89	Male	27	White	0	Some college	Never married	61	0.5	4.4	4.66666666666667
392	10	10	10	10	10	10	10	10	10	10	90	0	Female	48	White	10	Some college	Married	48	1.5	1.2	0.666666666666667
393	10	10	10	10	10	10	10	10	10	10	0	70	Male	33	Asian	1	4 year degree	Never married	64	2	3	3
394	20	15	7	7	7	12	12	10	5	5	93	0	Female	69	White	10	Some college	Divorced	69	4	5	5
395	20	20	15	15	15	10	5	0	0	0	20	20	Male	51	White	2	4 year degree	Married	51	2.5	4.2	5
396	0	0	0	0	0	20	40	40	0	0	39	6	Male	35	White	1	4 year degree	Married	35	2	2.6	2
397	20	15	15	10	15	15	5	5	0	0	10	80	Male	27	Asian	8	4 year degree	Never married	59	3.5	4.6	5
398	10	10	20	20	10	10	5	5	5	5	80	15	Male	31	White	8	2 year degree	Never married	31	4	3.6	3.66666666666667
399	10	5	10	9	8	40	6	5	4	3	99	71	Male	28	White	8	4 year degree	Married	28	4	3	3.66666666666667
400	20	20	15	10	10	10	8	4	2	1	0	80	Male	40	White	0	Some college	Married	45	2.5	4.8	5
401	20	0	0	0	0	10	10	20	20	20	90	10	Male	34	Asian	0	Some college	Divorced	92	2.5	4.6	4.33333333333333
402	2	3	5	10	10	20	30	10	10	0	81	51	Male	32	White	0	2 year degree	Never married	32	5	2.4	3
403	10	10	20	20	20	10	10	0	0	0	20	75	Female	36	White	0	4 year degree	Never married	36	1.5	2.6	3
404	10	10	10	10	10	10	10	10	10	10	88	78	Male	32	African American	5	Some college	Married	32	2.5	2	2.66666666666667
405	10	10	10	10	10	20	10	5	5	10	75	86	Male	28	White	8	4 year degree	Married	18	3	4.2	4
406	10	10	10	10	10	10	10	10	10	10	85	0	Male	32	White	3	4 year degree	Never married	70	2	5	5
407	10	15	20	20	10	10	10	5	0	0	100	17	Male	36	White	8	4 year degree	Married	36	4.5	3.8	4.66666666666667
408	10	2	5	5	5	5	10	30	20	8	100	19	Male	40	White	7	2 year degree	Married	40	4	3.6	3
409	10	10	10	10	10	10	10	10	10	10	56	85	Male	34	Asian	7	Less than high school	Never married	69	3	3.8	2.33333333333333
410	10	10	10	10	10	10	10	10	10	10	100	0	Female	34	White	0	High school graduate	Married	37	3.5	5	5
411	20	20	20	10	10	10	10	0	0	0	50	50	Female	36	White	0	High school graduate	Never married	45	2.5	3.8	4.33333333333333
412	12	9	11	13	7	8	12	8	13	7	81	40	Male	28	White	10	4 year degree	Married	62	3.5	3.6	4.33333333333333
413	10	10	10	10	10	10	10	10	10	10	0	80	Female	57	White	0	Some college	Divorced	57	4	4.8	4
414	10	10	10	10	10	10	10	10	10	10	94	2	Male	38	African American	10	High school graduate	Never married	70	1.5	3.2	3.66666666666667
415	0	0	0	10	10	20	20	20	20	0	50	50	Male	29	Asian	0	Some college	Never married	29	2.5	2.6	3.33333333333333
416	4	7	3	8	9	10	11	12	22	14	78	8	Male	45	White	7	Some college	Never married	71	3	4.6	4
417	15	15	20	35	15	0	0	0	0	0	0	16	Male	31	White	10	Some college	Never married	31	1	4	3.66666666666667
418	100	0	0	0	0	0	0	0	0	0	0	9	Male	37	White	0	4 year degree	Never married	37	2.5	4.8	4
419	10	10	20	20	10	10	5	5	5	5	61	38	Male	29	White	0	4 year degree	Never married	29	1	2.6	3.66666666666667
420	80	20	0	0	0	0	0	0	0	0	100	0	Female	39	White	0	Professional degree	Married	42	4.5	4.8	3.33333333333333
421	20	20	10	10	10	10	5	5	5	5	75	32	Female	28	White	9	Professional degree	Married	50	5	3.6	5
422	10	10	10	10	10	10	10	10	10	10	78	73	Male	65	White	8	High school graduate	Married	65	3.5	4.2	4.66666666666667
423	2	2	22	22	22	22	2	2	2	2	100	0	Female	36	White	9	2 year degree	Married	39	3.5	5	4.33333333333333
424	30	30	10	10	5	5	5	5	0	0	3	37	Male	60	White	0	4 year degree	Never married	85	1.5	3.6	4.33333333333333
425	30	10	10	10	10	10	10	10	0	0	0	100	Male	30	White	10	4 year degree	Married	30	2.5	3.6	3
426	10	10	10	10	10	10	10	10	10	10	50	50	Male	35	White	10	4 year degree	Never married	35	4.5	4.6	5
427	5	0	0	0	0	10	25	25	25	10	5	0	Male	37	White	0	4 year degree	Never married	73	2.5	2.6	3.33333333333333
428	25	25	25	10	10	5	0	0	0	0	0	62	Male	26	African American	0	4 year degree	Never married	71	1	2	4.66666666666667
429	5	2	2	2	5	10	14	20	20	20	50	50	Male	37	White	0	4 year degree	Divorced	37	1	1	1
430	3	2	2	5	7	7	15	15	15	29	100	36	Female	29	White	9	4 year degree	Never married	34	2	4.6	5
431	20	15	15	10	10	10	5	5	5	5	100	0	Male	30	White	10	4 year degree	Never married	52	5	5	5
432	10	10	10	10	10	10	10	10	10	10	6	97	Female	41	White	0	2 year degree	Married	41	1.5	4.4	5
433	15	15	15	15	15	10	10	5	0	0	0	80	Male	32	White	0	4 year degree	Never married	73	2	4	3.66666666666667
434	0	0	5	5	5	10	15	20	20	20	64	54	Female	38	White	0	4 year degree	Divorced	38	1.5	3.8	3
435	10	10	10	10	10	10	10	10	10	10	0	0	Male	50	White	2	Some college	Never married	50	0	2.6	4.66666666666667
436	15	15	10	10	10	10	10	10	5	5	0	100	Male	28	White	10	High school graduate	Never married	32	1.5	5	3.66666666666667
437	10	10	10	10	10	10	10	10	10	10	0	0	Female	51	White	0	2 year degree	Married	51	0	5	5
438	0	0	0	0	0	0	0	0	0	100	54	50	Male	25	Asian	0	4 year degree	Never married	25	2	2	2.66666666666667
439	10	10	10	10	10	10	10	10	10	10	0	0	Male	27	African American	0	High school graduate	Never married	27	4	5	5
440	10	20	40	5	5	5	5	5	5	0	66	68	Male	30	African American	9	Professional degree	Married	22	4.5	4.2	4.33333333333333
441	0	0	5	5	10	10	10	20	20	20	67	41	Male	27	African American	2	4 year degree	Never married	27	4	3.6	4
442	40	40	20	0	0	0	0	0	0	0	70	25	Female	57	White	2	High school graduate	Married	60	3	4.6	4.66666666666667
443	10	10	10	10	10	10	10	10	10	10	74	62	Male	28	Asian	10	Professional degree	Married	82	4	3	3
444	10	10	20	10	10	10	10	10	10	0	41	69	Female	32	White	6	4 year degree	Separated	25	1	2.6	1.33333333333333
445	10	10	10	10	10	10	10	10	10	10	5	85	Female	63	White	7	2 year degree	Divorced	63	1.5	2.8	2.66666666666667
446	50	50	0	0	0	0	0	0	0	0	0	100	Female	37	White	0	High school graduate	Divorced	37	2.5	5	4.33333333333333
447	10	7	7	10	10	12	15	15	9	5	4	36	Female	35	White	1	4 year degree	Never married	40	2	4.2	4
448	15	20	15	15	15	10	5	5	0	0	6	5	Male	36	White	0	4 year degree	Never married	36	2	3.8	5
449	12	11	11	11	11	11	11	11	11	0	18	24	Female	52	White	7	4 year degree	Married	72	3	4.6	4
450	5	5	5	5	10	20	20	10	10	10	0	70	Female	31	White	0	Professional degree	Married	32	1.5	4.2	4
451	10	5	5	10	15	20	15	10	5	5	40	60	Male	25	Asian	6	2 year degree	Never married	45	3	4	4
452	1	1	3	10	15	25	30	12	2	1	6	68	Male	55	White	0	2 year degree	Divorced	55	1	4.4	5
453	5	10	15	15	15	15	15	5	5	0	61	77	Male	22	Other	5	4 year degree	Never married	28	2	3.4	5
454	5	10	25	15	25	10	10	0	0	0	66	91	Female	28	White	6	4 year degree	Never married	54	4	4.4	3.66666666666667
455	5	10	10	10	20	35	10	0	0	0	0	100	Male	34	White	0	Some college	Married	34	2.5	4.8	4.66666666666667
456	5	5	0	5	10	10	25	15	15	10	7	79	Male	28	White	0	4 year degree	Married	32	3.5	3.6	4
457	5	5	5	5	10	15	20	15	10	10	59	28	Male	30	White	1	4 year degree	Never married	31	3	2.6	3.33333333333333
458	25	15	15	15	10	10	3	3	2	2	11	96	Female	37	White	0	4 year degree	Married	37	3.5	5	5
459	30	20	10	10	10	10	10	0	0	0	0	82	Female	38	Other	5	4 year degree	Never married	38	3.5	3.8	4.66666666666667
460	15	15	15	15	14	8	8	8	2	0	0	86	Female	23	Other	8	4 year degree	Never married	62	0.5	5	5
461	0	0	5	5	10	10	20	20	20	10	17	72	Male	36	Asian	0	Some college	Never married	86	2.5	3	4.33333333333333
462	20	20	20	10	10	10	10	0	0	0	83	1	Male	28	White	1	High school graduate	Never married	54	3.5	4	3.33333333333333
463	0	3	8	12	16	17	17	14	8	5	15	57	Male	32	White	0	4 year degree	Never married	32	1.5	2.2	4.33333333333333
464	20	20	15	15	10	10	10	0	0	0	0	50	Male	38	White	0	Professional degree	Never married	38	1.5	5	5
465	10	10	10	10	10	10	10	10	10	10	63	86	Female	42	White	6	2 year degree	Married	47	2	4.2	3
466	30	30	20	20	0	0	0	0	0	0	35	0	Female	31	White	7	4 year degree	Married	33	2.5	5	4.66666666666667
467	15	20	20	15	10	10	10	0	0	0	4	95	Female	20	Asian	8	Some college	Never married	53	2.5	3.2	4.66666666666667
468	8	8	18	18	18	15	8	4	2	1	0	90	Male	29	White	0	4 year degree	Never married	60	2	4.4	5
469	5	10	10	10	10	20	20	10	5	0	20	60	Male	30	White	0	2 year degree	Never married	60	2	3.8	5
470	5	15	10	10	10	10	15	15	5	5	0	92	Female	38	White	4	Some college	Married	38	2.5	4.8	4.66666666666667
471	10	10	10	10	10	10	10	10	10	10	17	89	Female	21	White	9	4 year degree	Never married	71	2.5	4.6	3.66666666666667
472	100	0	0	0	0	0	0	0	0	0	88	0	Male	46	White	0	High school graduate	Never married	46	2.5	2.4	4.33333333333333
473	0	5	5	30	30	20	5	5	0	0	48	37	Male	36	White	0	4 year degree	Married	36	2	2.2	4.66666666666667
474	10	10	10	10	10	10	10	10	10	10	71	28	Male	52	White	0	Professional degree	Married	52	3.5	3.6	3.33333333333333
475	15	25	15	20	25	0	0	0	0	0	44	1	Male	37	White	0	High school graduate	Never married	37	2	0	2
476	100	0	0	0	0	0	0	0	0	0	0	92	Female	68	White	0	4 year degree	Divorced	68	0.5	3.8	4.33333333333333
477	15	15	15	15	15	15	10	0	0	0	7	91	Female	46	White	0	4 year degree	Married	46	1	4	4
478	5	5	5	5	10	10	15	15	15	15	0	0	Female	36	Asian	0	4 year degree	Never married	40	1	1.8	2.33333333333333
479	10	10	10	10	10	10	10	10	10	10	85	82	Male	28	White	8	4 year degree	Married	48	4	3.6	3.66666666666667
480	50	25	25	0	0	0	0	0	0	0	30	30	Female	28	African American	0	High school graduate	Never married	60	4	3.6	4.33333333333333
481	10	15	15	15	15	10	10	5	5	0	0	100	Male	29	African American	10	4 year degree	Never married	65	5	5	5
482	10	10	10	10	10	10	10	10	10	10	28	77	Male	31	Asian	0	4 year degree	Never married	31	1.5	2.4	5
483	10	20	20	10	10	10	10	10	0	0	0	100	Male	45	White	0	4 year degree	Married	46	1	3.6	3.66666666666667
484	10	10	10	10	10	10	10	10	10	10	91	79	Male	39	African American	10	Professional degree	Married	18	5	4.2	3.66666666666667
485	0	0	0	0	10	20	20	30	20	0	89	82	Female	23	African American	0	4 year degree	Married	32	0	4.2	5
486	35	15	5	15	5	5	5	5	5	5	0	100	Male	32	White	5	4 year degree	Married	33	3	4	4.33333333333333
487	2	3	5	20	20	20	20	5	3	2	0	50	Female	34	White	0	Some college	Never married	37	1	5	5
488	25	25	25	25	0	0	0	0	0	0	20	75	Male	39	White	0	Some college	Married	39	2	5	4.33333333333333
489	8	10	10	15	12	5	14	9	8	9	88	41	Female	49	White	7	4 year degree	Married	50	3.5	3.2	3
490	7	8	8	8	10	10	10	12	12	15	91	30	Male	27	White	9	4 year degree	Never married	27	3.5	4	3
491	15	10	10	20	20	10	5	5	3	2	2	100	Male	24	White	10	High school graduate	Never married	63	4	3.6	4
492	10	10	10	10	10	10	10	10	10	10	11	81	Female	24	Other	0	4 year degree	Never married	65	3.5	3.8	4
493	20	20	20	10	10	10	10	0	0	0	14	65	Female	39	Asian	1	4 year degree	Never married	41	2	4	3
494	15	20	15	10	10	10	10	10	0	0	10	73	Male	27	White	1	4 year degree	Never married	63	1	3.8	3.66666666666667
495	100	0	0	0	0	0	0	0	0	0	0	88	Male	28	White	2	Professional degree	Never married	57	2	4.4	5
496	15	15	10	10	10	10	5	5	10	10	57	38	Female	30	African American	4	4 year degree	Married	30	4.5	1.8	3
497	10	5	5	7	8	15	20	18	10	2	10	75	Female	61	White	5	High school graduate	Widowed	61	2.5	4	4.33333333333333
498	15	15	11	11	11	11	8	7	6	5	10	100	Female	32	White	0	Some college	Never married	35	0.5	4.2	4.33333333333333
499	25	15	10	10	10	10	5	5	5	5	50	50	Male	36	White	0	High school graduate	Married	30	2	4	3
500	25	10	5	5	5	5	10	15	15	5	0	40	Male	39	White	0	High school graduate	Never married	39	3	3.4	4.33333333333333
501	15	10	5	5	10	10	10	10	10	15	60	97	Male	37	White	6	4 year degree	Married	37	4	3.4	3.33333333333333
502	15	15	15	15	10	10	5	5	5	5	0	100	Male	44	White	10	2 year degree	Married	44	5	5	5
503	60	40	0	0	0	0	0	0	0	0	0	0	Male	54	White	1	Some college	Married	54	2	3	4.66666666666667
504	17	12	12	12	10	10	9	8	5	5	75	10	Male	61	White	0	High school graduate	Married	62	0.5	2.4	3
505	100	0	0	0	0	0	0	0	0	0	0	0	Male	36	White	8	Some college	Never married	36	1	4.6	4.33333333333333
506	100	0	0	0	0	0	0	0	0	0	90	10	Male	36	White	10	Professional degree	Married	36	1	3	5
507	5	5	5	5	5	5	10	20	20	20	20	65	Female	37	White	7	4 year degree	Never married	78	2	4.6	4.33333333333333
508	20	20	10	10	10	10	10	10	0	0	50	50	Male	74	White	1	2 year degree	Married	74	3.5	4	2.66666666666667
509	5	0	0	0	0	15	25	25	25	5	50	50	Male	38	White	2	4 year degree	Married	44	3	4.8	5
510	10	10	10	10	10	10	10	10	10	10	9	93	Female	68	White	7	High school graduate	Widowed	68	3	4.2	4.66666666666667
511	10	10	10	10	10	10	3	27	5	5	68	22	Male	24	African American	7	4 year degree	Never married	25	2	1.8	0.666666666666667
512	40	10	10	10	10	10	10	0	0	0	100	0	Male	39	White	0	4 year degree	Never married	42	2.5	4	3.66666666666667
513	0	0	20	30	50	0	0	0	0	0	50	53	Male	39	Asian	6	Some college	Married	38	4	3.2	3
514	100	0	0	0	0	0	0	0	0	0	0	93	Male	55	White	0	4 year degree	Never married	55	1.5	5	5
515	20	15	15	15	15	10	5	5	0	0	0	4	Male	32	White	0	Some college	Never married	34	1	4.4	3.33333333333333
516	10	10	10	10	10	10	10	10	10	10	6	46	Male	38	White	0	Professional degree	Married	38	0.5	2.6	3
517	20	20	20	20	10	5	3	2	0	0	0	0	Female	23	White	0	High school graduate	Never married	28	3	3.4	3
518	2	4	20	20	20	20	8	4	2	0	0	36	Male	36	Pacific Islander	0	4 year degree	Married	36	1.5	5	5
519	10	20	20	10	10	10	5	5	5	5	50	74	Male	32	Other	0	Some college,2 year degree	Never married	60	4	3.8	4
520	0	0	0	10	10	20	20	20	20	0	10	0	Male	37	Asian	10	4 year degree	Never married	66	2.5	2.4	5
521	10	10	10	10	10	10	10	10	10	10	0	82	Male	30	White	0	High school graduate	Married	33	2	4.2	3.33333333333333
522	5	8	10	15	15	15	15	10	5	2	100	7	Male	49	White	10	4 year degree	Married	21	4.5	4.2	4
523	10	10	10	10	10	10	10	10	10	10	75	96	Female	28	White	7	4 year degree	Married	28	3	3.8	3.66666666666667
524	20	15	10	10	10	8	7	7	7	6	96	2	Male	33	White	3	4 year degree	Married	42	2	4.8	2.66666666666667
525	25	10	8	8	8	10	10	10	6	5	50	60	Male	31	White	2	High school graduate	Never married	31	3	4.6	4
526	10	10	20	25	20	5	4	3	2	1	0	50	Female	27	Asian	0	Some college	Never married	27	1.5	3	4
527	10	10	10	10	10	10	10	10	10	10	0	80	Female	51	African American	0	Professional degree	Never married	77	1	4.8	5
528	20	20	15	15	15	10	5	0	0	0	10	80	Female	32	White	0	High school graduate	Never married	32	1.5	3.8	4.66666666666667
529	0	5	25	25	15	15	15	0	0	0	35	65	Male	35	White	8	4 year degree	Married	35	3	2.6	4.33333333333333
530	15	15	10	10	10	10	10	10	10	0	0	73	Female	43	White	9	4 year degree	Married	45	1.5	4.8	4.66666666666667
531	35	25	5	5	5	5	5	5	5	5	5	70	Male	30	White	0	4 year degree	Never married	60	1.5	4.4	4
532	50	50	0	0	0	0	0	0	0	0	50	50	Female	26	White	0	4 year degree	Married	27	3.5	5	5
533	20	13	15	20	10	5	5	5	5	2	84	6	Female	45	White	9	2 year degree	Never married	49	3.5	4	3
534	10	10	10	10	10	10	10	10	10	10	4	12	Female	31	African American	10	High school graduate	Married	31	3	3.2	3.33333333333333
535	25	0	0	0	0	0	25	25	25	0	42	47	Male	28	White	5	2 year degree	Never married	28	2.5	2.4	2.33333333333333
536	0	0	15	15	15	15	15	15	10	0	10	100	Female	31	White	0	High school graduate	Never married	65	5	5	4.66666666666667
537	5	10	20	40	20	5	0	0	0	0	100	0	Female	34	White	10	Professional degree	Married	40	3.5	3.4	4
538	100	0	0	0	0	0	0	0	0	0	40	40	Male	37	White	0	4 year degree	Married	37	1.5	4.2	4
539	100	0	0	0	0	0	0	0	0	0	48	47	Male	28	White	2	High school graduate	Never married	65	0	0.6	1
540	10	10	20	10	5	10	15	5	10	5	22	72	Male	26	White	5	4 year degree	Never married	34	2.5	2	2.33333333333333
541	10	10	10	10	10	10	10	10	10	10	50	100	Female	40	White	0	4 year degree	Never married	40	4	4.6	4.66666666666667
542	100	0	0	0	0	0	0	0	0	0	51	38	Female	59	White	8	4 year degree	Divorced	59	4	4.8	5
543	20	18	18	13	12	7	6	3	3	0	25	81	Female	28	White	0	4 year degree	Never married	34	2	4	4
544	5	5	2	2	16	20	20	20	5	5	50	50	Male	47	Asian	5	Doctorate	Married	47	4	4.4	4.33333333333333
545	10	20	10	10	10	10	10	5	5	10	68	39	Female	32	White	7	2 year degree	Divorced	38	2	2.8	2
546	15	15	15	5	10	10	10	10	5	5	30	41	Male	36	White	0	2 year degree	Married	59	1.5	5	5
547	10	10	20	30	20	10	0	0	0	0	100	0	Male	45	White	0	High school graduate	Never married	45	1.5	2.8	2.33333333333333
548	50	30	20	0	0	0	0	0	0	0	0	60	Female	35	White	0	4 year degree	Married	42	2	3.8	4.33333333333333
549	0	20	30	30	20	0	0	0	0	0	0	80	Male	31	White	0	4 year degree	Never married	31	0	3.2	4.33333333333333
550	20	20	10	10	10	10	10	5	5	0	0	80	Female	60	African American	8	Professional degree	Never married	60	3	4.8	5
551	6	8	10	10	12	16	21	12	3	2	2	85	Male	39	White	2	Some college	Never married	39	2.5	4.2	3.66666666666667
552	5	10	20	20	20	15	10	0	0	0	4	97	Female	35	White	0	4 year degree	Married	35	2.5	4.2	4.33333333333333
553	5	5	5	5	5	10	20	20	20	5	0	61	Female	34	White	0	Professional degree	Never married	34	0	3.8	4.66666666666667
554	10	10	10	10	10	10	10	10	10	10	1	0	Male	30	African American	0	4 year degree	Never married	30	4	3.2	3.66666666666667
555	10	10	10	20	20	10	5	5	5	5	0	90	Female	39	White	0	4 year degree	Never married	39	2	4.6	3.66666666666667
556	0	10	10	10	10	30	20	10	0	0	100	0	Female	44	White	10	4 year degree	Married	51	4.5	5	5
557	10	10	10	10	10	10	10	10	10	10	0	100	Male	33	White	4	4 year degree	Never married	35	2	3.4	5
558	20	20	20	20	10	10	0	0	0	0	61	34	Female	65	White	5	High school graduate	Divorced	65	2	5	4
559	100	0	0	0	0	0	0	0	0	0	100	0	Male	44	White	10	4 year degree	Married	44	0.5	5	5
560	30	25	20	15	10	0	0	0	0	0	0	84	Male	38	African American	5	4 year degree	Married	38	1.5	4	5
561	50	30	12	6	2	0	0	0	0	0	0	70	Male	33	White	0	Some college	Never married	73	1	3.4	3.33333333333333
562	2	3	4	5	7	12	20	20	15	12	29	63	Male	29	White	0	4 year degree	Never married	36	3.5	5	4.66666666666667
563	5	5	5	5	10	10	20	20	10	10	0	0	Male	34	African American	7	Professional degree	Never married	34	0.5	3.8	4
564	5	5	5	10	10	10	10	15	15	15	70	39	Male	30	White	0	High school graduate	Married	40	2.5	3	3
565	2	2	10	10	11	15	20	20	5	5	0	91	Female	69	White	0	Professional degree	Divorced	69	4	3.8	4
566	15	15	15	11	10	10	9	9	6	0	0	100	Male	56	White	0	4 year degree	Married	67	2	4.4	4.66666666666667
567	5	5	10	10	15	15	10	10	10	10	5	100	Male	33	White	0	High school graduate	Never married	33	0.5	5	5
568	20	20	20	20	5	5	5	5	0	0	91	8	Female	55	White	8	Some college	Married	61	3	4.4	4
569	15	15	15	15	10	10	5	5	5	5	0	60	Male	29	White	8	4 year degree	Married	29	4	4	3.33333333333333
570	15	15	15	15	15	15	10	0	0	0	0	75	Male	37	White	0	4 year degree	Married	40	0.5	5	5
571	10	10	10	10	10	10	10	10	10	10	35	76	Female	28	Asian	0	Some college	Never married	61	2.5	2.8	2.33333333333333
572	20	20	10	10	10	10	10	5	5	0	0	30	Male	36	White	0	4 year degree	Divorced	36	1.5	3.8	3.33333333333333
573	10	10	10	10	10	10	10	10	10	10	3	35	Male	30	African American	0	4 year degree	Never married	62	3	4	5
574	10	10	10	10	10	10	10	10	10	10	50	0	Male	51	White	0	4 year degree	Never married	79	2	3.6	4.66666666666667
575	10	10	10	10	10	10	10	10	10	10	0	0	Male	40	African American	0	4 year degree	Married	40	0	5	4.66666666666667
576	5	5	5	10	10	15	20	20	10	0	89	10	Female	62	White	9	4 year degree	Divorced	62	4	2.6	4
577	5	5	20	30	20	10	5	3	2	0	0	100	Male	37	Asian	0	4 year degree	Never married	38	2	4.6	5
578	10	10	10	10	10	10	10	10	10	10	39	86	Male	28	White	6	4 year degree	Never married	28	2.5	3.4	4.33333333333333
579	10	10	10	10	10	10	10	10	10	10	10	90	Female	51	African American	10	Professional degree	Married	51	4	4.8	4.33333333333333
580	19	18	18	15	11	8	6	5	0	0	100	0	Female	56	White	9	Professional degree	Married	68	2	4.2	4
581	10	10	10	10	5	10	5	10	10	20	86	70	Male	34	African American	9	Professional degree	Married	34	4.5	4.2	4.33333333333333
582	15	15	15	15	15	5	5	5	5	5	70	85	Female	42	White	9	4 year degree	Married	48	4	3.6	5
583	10	10	10	10	10	10	10	10	10	10	57	90	Female	30	White	8	Professional degree	Never married	30	5	5	5
584	5	5	10	10	15	15	15	10	10	5	0	91	Female	31	White	0	4 year degree	Married	31	1	2.4	5
585	40	20	10	10	10	5	5	0	0	0	0	91	Female	57	White	0	4 year degree	Divorced	57	1.5	3.8	4
586	10	20	10	20	10	10	10	10	0	0	64	67	Female	28	White	10	4 year degree	Married	40	3.5	3.4	4.33333333333333
